# Supplementary material for: Evolution and biogeography of the endemic Roucela complex (Campanulaceae: Campanula) in the Eastern Mediterranean
Source: Ecol Evol. 2015 Oct 28;5(22):5329–43. doi: 10.1002/ece3.1791 (PMC6102515; doi:10.1002/ece3.1791)
Supplement: Supplementary file 1 — Figure S1. Sample accessions. [file ECE3-5-5329-s001.xlsx]

## Sheet: Sheet1
DNA Number	Taxon	atpB	matK	rbcL	petD	spacer	AT3	AT1	Locality	Voucher
AC1	C. pinatzii	KT752970	KT753018	KT753198	KT753066	KT753245	KT753154	KT753116	Kasos	A Crowl 10 (FLAS)
AC2	C. rhodensis	KT752979	KT753027	KT753207	KT753075	KT753254	KT753161	KT753124	Rhodes	A Crowl 27 (FLAS)
AC3	C. delicatula	KT752947	KT752994	KT753175	KT753043	KT753225	KT753135	KT753096	Rhodes	A Crowl 36 (FLAS)
AC4	C. drabifolia	KT752954	KT753002	KT753183	JX915174		KT753141		Greece, Mainland	Cellinese 10 (FLAS)
AC6	C. kastellorizana	KT752963	KT753012	KT753191	KT753059	KT753239	KT753149	KT753110	Kastellorizo	A Crowl 39 (FLAS)
AC7	C. kastellorizana	KT752964	KT753013	KT753192	KT753060	KT753240	KT753150	KT753111	Kastellorizo	A Crowl 39 (FLAS)
AC8	C. kastellorizana	KT752965	KT753014	KT753193	KT753061		KT753151	KT753112	Kastellorizo	A Crowl 39 (FLAS)
AC9	C. lycica	KT752968	KT753017	KT753196	KT753064	KT753243	KT753153	KT753115	Kastellorizo	A Crowl 38 (FLAS)
AC10	C. lycica	KT752966	KT753015	KT753194	KT753062	KT753241	KT753152	KT753113	Kastellorizo	A Crowl 38 (FLAS)
AC12	C. lycica	KT752967	KT753016	KT753195	KT753063	KT753242		KT753114	Kastellorizo	A Crowl 38 (FLAS)
AC13	C. simulans	KT752983	KT753031	KT753211	KT753082	KT753257	KT753164		Symi	A Crowl 32 (FLAS)
AC14	C. veneris		KT753035	KT753216	KT753087	KT753262	KT753168	KT753130	Cyprus	A Crowl 41 (FLAS)
AC15	C. creutzburgii	KT752943	KT752990	KT753171	KT753038	KT753221	KT753132	KT753091	Crete	A Crowl 1 (FLAS)
AC16	C. erinus	KT752959	KT753008	KT753188	KT753055	KT753237	KT753147	KT753107	Crete	A Crowl 2 (FLAS)
AC52	C. creutzburgii	KT752944	KT752991	KT753172	KT753041	KT753222	KT753133	KT753092	Crete	A Crowl 7 (FLAS)
AC53	C. rhodensis	KT752980	KT753028	KT753208	KT753076	KT753255	KT753162	KT753125	Rhodes	A Crowl 29 (FLAS)
AC54	C. rhodensis	KT752981	KT753029	KT753209	KT753077	KT753256	KT753163	KT753126	Rhodes	A Crowl 37 (FLAS)
AC55	C. delicatula	KT752951	KT752998	KT753179	KT753046	KT753229	KT753138	KT753100	Symi	A Crowl 33 (FLAS)
AC58	C. erinus	KT752961	KT753011	KT753189	KT753056	KT753238	KT753148	KT753108	Karpathos	A Crowl 23 (FLAS)
AC74	C. scutellata				JX914682			KT753098	Greece, Kilkis	E. Willing 17.880 (B)
AC77	C. creutzburgii	KT752945	KT752992	KT753173	JX914764	KT753223		KT753093	Greece, Kefalas	Böhling 7138 (B)
AC78	C. drabifolia	KT752955	KT753003	KT753184	JX914905	KT753233	KT753142	KT753103	Greece, Mainland	G. Mansion 10014 (B)
AC79	C. podocarpa	KT752974	KT753022	KT753202	KT753070	KT753249		KT753120	Turkey	676B (B)
AC83	C. pinatzii	KT752971	KT753019	KT753199	KT753067	KT753246	KT753155	KT753117	Karpathos	A Crowl 18 (FLAS)
AC88	C. erinus	KT752962	KT752989	KT753190	KT753057	KT753219		KT753109	Spain	Gibbs et al 1369.69 (E)
AC89	C. erinus				KT753058				Somalia	Lavranos 10532 (E)
AC90	C. podocarpa	KT752975	KT753023	KT753203	KT753071	KT753250	KT753158	KT753121	Turkey	MacPail & Watson 5705 (E)
AC91	C. delicatula			KT753180	KT753047	KT753230			Turkey	Davis 41142 (E)
AC92	C. simulans				KT753086				Turkey	Ainsworth T17/88 (E)
AC93	C. scutellata				KT753080				Greece	Sintenis 1480 (E)
AC94	C. drabifolia	KT752956	KT753004	KT753185	KT753050	KT753234	KT753143	KT753104	Greece, Mainland	Strid, Arne &Tan, Kit 31149 (E)
AC96	C. delicatula	KT752952	KT752999	KT753181	KT753048	KT753231	KT753139	KT753101	Turkey	Hilliard & Burtt 19205 (E)
AC97	C. delicatula	KT752953	KT753000	KT753182	KT753049	KT753232	KT753140	KT753102	Greece	Th. Raus (E)
AC98	C. podocarpa	KT752976	KT753024	KT753204	KT753072	KT753251	KT753159	KT753122	Turkey	Dudley D. 35532 (E)
AC99	C. podocarpa	KT752977	KT753025	KT753205	KT753073	KT753252	KT753160	KT753123	Turkey	Nydegger 15263 (E)
AC101	C. simulans				KT753081				Greece, Tilos	E. Gathorne-Haray 131 (E)
AC102	C. erinus				KT753051				Iraq	R. Wheeler Hainies (E)
AC104	C. erinus		KT753005		KT753052	KT753220			Oman	Collenette 7990 (E)
AC105	C. scutellata	KT752982	KT753030	KT753210	KT753078				Greece	Theodore Von Heldreich s.n. (E)
AC107	C. erinus	KT752957	KT753006	KT753186	KT753053	KT753235	KT753145	KT753105	Cyprus	A Crowl 40 (FLAS)
AC109	C. erinus	KT752958	KT753007	KT753187	KT753054	KT753236	KT753146	KT753106	Greece, Mainland	A Crowl 42 (FLAS)
AC398	C. delicatula	KT752949	KT752995	KT753176	KT753044	KT753227	KT753136	KT753097	Turkey	A. Jagel T852 (B)
AC399	C. veneris	KT752988	KT753036	KT753217	KT753088	KT753263	KT753169	KT753131	Cyprus	C. S. Christodoulou s.n. (B)
AC400	C. podocarpa	KT752972	KT753020	KT753200	KT753068	KT753247	KT753156	KT753118	Cyprus	R. Hand 5822 (B)
AC401	C. simulans	KT752984		KT753212	KT753083	KT753258			Turkey	A. Jagel s.n. (B)
AC402	C. simulans	KT752985	KT753032	KT753213	KT753084	KT753259	KT753165	KT753128	Turkey	A. Jagel 609 (B)
AC403	C. podocarpa	KT752973	KT753021	KT753201	KT753069	KT753248	KT753157	KT753119	Cyprus	R. Hand 5866 & C. S. Christodoulou (B)
AC404	lycica	KT752969		KT753197	KT753065	KT753244			Turkey, Kas	Baytop 11163)
AC408	C. delicatula	KT752950	KT752996	KT753178	KT753045	KT753228	KT753137	KT753099	Turkey	A. Jagel T797 (B)
AC409	C. simulans	KT752986	KT753033	KT753214	KT753085	KT753260	KT753166		Turkey	B10 414232 (B)
AC422	C. raveyi	KT752978	KT753026	KT753206	KT753074	KT753253		KT753090	E	J. Bornmuller 9749 (E)
AC438	C. erinus	KT752960	KT753010	KT753170	KT753037	KT753218		KT753089	Spain	A Crowl 68 (FLAS)
AC607	delicatula	KT752948	KT752997	KT753177	KT753042	KT753226		KT753098	Cyprus	R. Hand S-494 & K. Kefalas (B)
181B	C. erinus				JX914722		KT753144		Cyprus	R. Hand 2284 (B)
230B	C. veneris	KT752987	KT753034	KT753215	JX914765	KT753261	KT753167	KT753129	Cyprus	Christodoulou sn (B)
277B	C. delicatula	KT752946	KT752993	KT753174	JX914805	KT753224	KT753134	KT753095	Turkey	G. Mansion & G. Parolly (B)
