# Supplementary material for: Evolution and biogeography of the endemic Roucela complex (Campanulaceae: Campanula) in the Eastern Mediterranean
Source: Ecol Evol. 2015 Oct 28;5(22):5329–43. doi: 10.1002/ece3.1791 (PMC6102515; doi:10.1002/ece3.1791)
Supplement: Supplementary file 4 — Figure S4. Summary statistics for BioGeoBEARS models from three separate analyses. [file ECE3-5-5329-s004.xlsx]

## Sheet: Sheet1
Unconstrained
		LnL	params	d	e	j	AIC
	DEC	-36.3811	2	0.0113436	2.001e-09	0	76.76
	DEC+J	-33.5579	3	0.00920293	1e-12	0.184918	73.12
	DIVALIKE	-39.7703	2	0.0165091	2.001e-09	0	83.54
	DIVALIKE+J	-37.2255	3	0.0123173	3.30282e-09	0.165316	80.45
	BAYAREALIKE	-40.9646	2	0.0150503	0.08501	0	85.93
	BAYAREALIKE+J	-38.7611	3	0.00988167	1e-07	0.267549	83.52
Constrained
		LnL	params	d	e	j	AIC
	DEC	-39.2501	2	0.0197269	1e-12	0	82.5
	DEC+J	-37.614	3	0.0175952	1e-12	0.539516	81.23
	DIVALIKE	-43.1515	2	0.0315106	0.0175487	0	90.3
	DIVALIKE+J	-43.1515	3	0.0315146	0.0175576	1e-05	92.3
	BAYAREALIKE	-41.4687	2	0.0284628	0.0882861	0	86.94
	BAYAREALIKE+J	-41.4687	3	0.0284975	0.088352	1e-05	88.94
Constrained w/o C. erinus
		LnL	params	d	e	j	AIC
	DEC	-33.0489	2	0.00843977	0.00671435	0	70.1
****	DEC+J	-27.4528	3	0.0040444	1e-12	0.302544	60.91	****
	DIVALIKE	-31.923	2	0.0104946	2.001e-09	0	67.85
	DIVALIKE+J	-27.659	3	0.00576061	1e-12	0.179865	61.32
	BAYAREALIKE	-33.7395	2	0.00763931	0.0757609	0	65.55
	BAYAREALIKE+J	-29.7756	3	0.00498613	1e-07	0.348727	71.48
